# Supplementary material for: Taxonomic distribution and evolutionary analysis of the equol biosynthesis gene cluster
Source: BMC Genomics. 2022 Mar 5;23:182. doi: 10.1186/s12864-022-08426-7 (PMC8898433; doi:10.1186/s12864-022-08426-7)
Supplement: Supplementary file 2 — Additional file 2: Supplemental Table 1. GTDB genomes with detected equol gene clusters. Supplemental Table 2. Bacterial strains from the Coriobacteriales that have been reported to produce equol in previous studies. Supplemental Table 3. Metagenome Sequencing Projects with Detected Contigs Containing Putative Equol Gene Clusters. [file 12864_2022_8426_MOESM2_ESM.xlsx]

## Sheet: Supplemental Table 1
Supplemental Table 1: GTDB genomes with detected equol gene clusters.
Genome Accession	GTDB Species Name	NCBI Species Name	Other Names	Experimental Confirmation of Equol Production (PMID)	GTDB Representative Species
GCF_000478885.1	Adlercreutzia equolifaciens	Adlercreutzia equolifaciens DSM 19450		18450717	Yes
GCF_003428485.1	Adlercreutzia equolifaciens	Asaccharobacter celatus DSM 18785	Asaccharobacter celatus JCM 14811	18450720	No
GCF_003726015.1	Adlercreutzia equolifaciens	Asaccharobacter celatus DSM 18785	Asaccharobacter celatus JCM 14811	18450720	No
GCF_003428235.1	Adlercreutzia equolifaciens	Adlercreutzia equolifaciens KCTC 15235		None	No
GCF_000422625.1	Adlercreutzia mucosicola	Enterorhabdus mucosicola DSM 19490		18539813, 32586036	Yes
GCF_009767905.1	Adlercreutzia mucosicola	Adlercreutzia mucosicola NM66_B29		None	No
GCF_900756475.1	CAG-1427 sp000435475	Eggerthellaceae bacterium HGM04350		None	No
GCF_900755045.1	CAG-1427 sp900556585	Eggerthellaceae bacterium HGM04341		None	No
GCA_900556585.1	CAG-1427 sp900556585	uncultured Eggerthella sp. UMGS1948		None	Yes
GCF_000270285.1	Enteroscipio sp000270285	Eggerthella sp. YY7918		18838805	Yes
GCA_900316545.1	RUG013 sp001486445	Uncultured actinobacterium RUG188		None	No
GCA_902785045.1	RUG013 sp001486445	uncultured Denitrobacterium RUG13029		None	No
GCF_902375845.1	RUG013 sp001486445	Actinobacteria bacterium MGYG-HGUT-01524		None	No
GCF_001486445.1	RUG013 sp001486445	Eggerthellaceae bacterium AT8		None	Yes
GCF_004135645.1	Senegalimassilia faecalis	Senegalimassilia faecalis KGMB04484		None	Yes
GCF_003725995.1	Slackia_A equolifaciens	Slackia equolifaciens DSM 24851	Slackia equolifaciens DZET	19734283	Yes
GCF_003725955.1	Slackia_A isoflavoniconvertens	Slackia isoflavoniconvertens DSM 22006	Slackia isoflavoniconvertens HE8	19139227	Yes
GCF_014192995.1	Slackia_A isoflavoniconvertens	Slackia isoflavoniconvertens DSM 22006	Slackia isoflavoniconvertens HE8	19139227	No

## Sheet: Supplemental Table 2
Supplemental Table 2: Bacterial strains from the Coriobacteriales that have been reported to produce equol in previous studies.
Strain Name	GTDB Name	Other Names	Genome	Equol Gene Cluster Detected	Equol Production Reference PMID
Eggerthella sp YY7918	Enteroscipio sp000270285		GCF_000270285.1	Yes	18838805
Adlercreutzia mucosicola DSM 19490	Adlercreutzia mucosicola	Enterorhabdus mucosicola strain Mt1B8, Enterorhabdus mucosicola DSM 19490	GCF_000422625.1	Yes	18539813, 32586036
Adlercreutzia equolifaciens DSM 19450	Adlercreutzia equolifaciens	Adlercreutzia equolifaciens FJC-B9	GCF_000478885.1	Yes	18450717
Adlercreutzia equolifaciens subsp. Celatus JCM 14811	Adlercreutzia equolifaciens		GCF_003428485.1, GCF_003726015.1	Yes	18450720
Slackia equolifaciens DSM 24851	Slackia_A equolifaciens	Slackia equolifaciens JCM16059, Slackia equolifaciens DZE	GCF_003725995.1	Yes	19734283
Adlercreutzia equolifaciens subsp. celatus DMS 18785	Adlercreutzia equolifaciens	Asaccharobacter celatus do03	GCF_003726015.1	Yes	17046543, 33986097
Slackia isoflavoniconvertens DSM 22006	Slackia_A isoflavoniconvertens	Coriobacteriaceae bacterium HE8, Slackia sp HE8	GCF_014192995.1, GCF_003725955.1	Yes	19139227
Asaccharobacter celatus AHU1763			Not Sequenced	N/A	17046543
Coriobacteriaceae sp MT1B9			Not Sequenced	N/A	18539813
Coriobacteriaciae sp. SNR44-10			Not Sequenced	N/A	23869769
Coriobacteriaciae sp. SNR45-571			Not Sequenced	N/A	23869769
Coriobacteriaciae sp. SNR46-41			Not Sequenced	N/A	23869769
Coriobacteriaciae sp. SNR48-350			Not Sequenced	N/A	23869769
Coriobacteriaciae sp. SNR48-44			Not Sequenced	N/A	23869769
Eggerthella sp Julong 732			Not Sequenced	N/A	15640190, 19304836
Eggerthella sp. D2			Not Sequenced	N/A	18328079
Eggerthellaceae family CEBAS 4A4			Not Sequenced	N/A	28824607
Paraeggerthella sp. SNR40-432			Not Sequenced	N/A	23869769
Paraeggerthella sp. SNR40-432			Not Sequenced	N/A	23869769
Slackia sp HE9			Not Sequenced	N/A	19139227
Slackia sp. NATTS			Not Sequenced	N/A	20237913, 22179235

## Sheet: Sheet3
Supplemental Table 3: Metagenome Sequencing Projects with Detected Contigs Containing Putative Equol Gene Clusters.
Project Accession	Associated PMID	Number of Contigs with Equol Production Gene Clusters	Sampling Locations	Topic of Study
ERP008729	25758642	2	Austria	Colorectal Cancer
ERP005989	25974306	2	Sweden	Mother/Infant Microbiome
PRJEB6997	26214836	7	China	Rheumatoid Arthritis
PRJEB10878	26408641	2	China/Denmark	Colorectal Cancer
ERP010708	27818083	1	United Kingdom	Twin Study
SRP100575	28750650	1	China	Ankylosing spondylitis
ERP023788	29018189	4	China	Atherosclerotic cardiovascular disease
PRJEB12124	29176714	1	China	Diabetes
PRJNA385949	29183332	2	United States	Inflammatory Bowel Disease
PRJEB24041	29496731	1	Sweden/United States/Italy	Mother/Infant Microbiome
PRJNA491335	30425247	6	Denmark	Low-gluten Diet
PRJNA400072	30531976	3	Netherlands/United States	Inflammatory Bowel Disease
PRJDB4176	None	5	Japan	Colorectal Cancer
ERP013562	None	4	China	Obesity
PRJEB15179	29590046	9	China	Type 2 Diabetes
PRJEB27308	30974084	9	United States	Salivary Amylase Concentrations
PRJEB37249	None	1	European	Obesity
PRJNA354235	None	1	United States	Gut microbiome survey
